# Supplementary material for: Influences of organic nitrogen application ratio on oil content in flue-cured tobacco based on field experiments and a random forest model
Source: Front Plant Sci. 2026 Mar 2;17:1767538. doi: 10.3389/fpls.2026.1767538 (PMC12990767; doi:10.3389/fpls.2026.1767538)
Supplement: Supplementary file 1 [file DataSheet1.zip]

Archive with 1 entries (1 files):
- model_2026.1.23.py
