# Supplementary material for: Influences of organic nitrogen application ratio on oil content in flue-cured tobacco based on field experiments and a random forest model
Source: Front Plant Sci. 2026 Mar 2;17:1767538. doi: 10.3389/fpls.2026.1767538 (PMC12990767; doi:10.3389/fpls.2026.1767538)
Supplement: Supplementary file 1 [file DataSheet1.zip › model_2026.1.23.py]

import pandas as pd
import numpy as np
import matplotlib.pyplot as plt
import seaborn as sns
from sklearn.ensemble import RandomForestRegressor
from sklearn.model_selection import KFold, cross_val_predict, GridSearchCV
from sklearn.feature_selection import RFECV
from sklearn.metrics import mean_squared_error, r2_score
from sklearn.inspection import PartialDependenceDisplay, partial_dependence
from sklearn.inspection import PartialDependenceDisplay
from sklearn.manifold import TSNE
import shap
import os
import time
import scipy.stats as stats
from scipy.interpolate import make_interp_spline
import matplotlib.colors as mcolors
import matplotlib.cm as cm

# ==========================================
#      用户配置区域
# ==========================================
FILE_PATH = r"D:\硕士工作\衡阳试验\2024衡阳实验\油分文章\模型数据.xlsx"
OUTPUT_DIR = "Final_Paper_Figures_Revised_v2"

INITIAL_FEATURE_COLS = [
    'PA', 'PEE', 'RS', 'GT', 'CBT-diol',
    'FAS', 'PEPC', 'PAP', 'Sof', 'TsS', 'Thk'
]
TARGET_COL = 'Oil Content'
TREATMENT_COL = 'Index'
RANDOM_SEED = 42

plt.rcParams['font.family'] = 'Arial'
plt.rcParams['pdf.fonttype'] = 42
plt.rcParams['ps.fonttype'] = 42

# ==========================================
#      图片细节控制面板 (PLOT_CONFIG)
# ==========================================
PLOT_CONFIG = {
    # --- 敏感性分析 (Sensitivity Analysis) ---
    'sensitivity': {
        'figsize': (8, 6),
        'line_width': 2.5,
        'line_color': 'tab:blue',
        'dot_size': 60,
        'dot_color': 'tab:blue',
        'title_fontsize': 16,
        'label_fontsize': 15,
        'tick_fontsize': 15
    },
    # --- 网格搜索热图 (Grid Search Heatmap) ---
    'grid_search': {
        'figsize': (10, 8),
        'cmap': 'viridis',
        'annot_fontsize': 14,  # 热图中数字的大小
        'title_fontsize': 16,
        'label_fontsize': 15,
        'tick_fontsize': 15
    },
    # --- RFE 特征筛选图 ---
    'rfe': {
        'figsize': (8, 6),
        'line_width': 2.5,
        'line_color': 'tab:blue',
        'dot_size': 50,
        'title_fontsize': 16,
        'label_fontsize': 15,
        'tick_fontsize': 15  # <--- 控制刻度字号
    },
    # --- OOB 误差曲线 ---
    'oob': {
        'figsize': (8, 6),
        'smooth_line_width': 2.5,
        'smooth_line_color': 'darkorange',
        'raw_dot_size': 50,
        'raw_dot_color': 'orange',
        'title_fontsize': 16,
        'label_fontsize': 15,
        'tick_fontsize': 15  # <--- 控制刻度字号
    },
    # --- 预测值 vs 真实值 (对比图) ---
    'pred_actual': {
        'figsize': (14, 6),
        'dot_size': 60,
        'dot_alpha': 0.6,
        'line_color': 'red',
        'line_style': '--',
        'title_fontsize': 16,
        'label_fontsize': 15,
        'tick_fontsize': 15  # <--- 控制刻度字号
    },
    # --- 特征重要性对比图 ---
    'feature_imp': {
        'figsize': (8, 6),
        'bar_width': 0.5,
        'title_fontsize': 16,
        'label_fontsize': 15,
        'tick_fontsize': 15,  # <--- 控制刻度字号
        'tick_rotation': 45
    },
    # --- PDP (部分依赖图) ---
    'pdp': {
        'single_subplot_size': (4, 3.5),
        'line_width': 2,
        'line_color': 'navy',
        'rug_color': 'black',
        'title_fontsize': 16,
        'label_fontsize': 15,  # x/y label
        'tick_fontsize': 15,  # <--- 控制刻度字号
        'inflection_dot_color': 'red',
        'inflection_text_size': 10
    },
    # --- SHAP 摘要图 ---
    'shap_summary': {
        'width': 11,
        'tick_fontsize': 9  # <--- 控制刻度字号 (部分由SHAP库控制，可能受限)
    },
    # --- SHAP 依赖图 (Top 4) ---
    'shap_dependence': {
        'figsize': (16, 12),
        'dot_size': 80,
        'alpha': 0.7,
        'title_fontsize': 20,
        'label_fontsize': 20,
        'tick_fontsize': 20  # <--- 控制刻度字号
    },
    # --- 处理 vs 预测值 ---
    'treat_pred': {
        'figsize': (8, 6),
        'scatter_size': 60,
        'scatter_alpha': 0.7,
        'line_width': 2.5,
        'line_color': 'red',
        'mean_dot_size': 80,
        'title_fontsize': 16,
        'label_fontsize': 15,
        'tick_fontsize': 15  # <--- 控制刻度字号
    },
    # --- t-SNE 组合图 ---
    'tsne': {
        'figsize': (16, 7),
        'sample_dot_size': 120,
        'sample_alpha': 0.8,
        'sample_palette': 'viridis',
        'feature_dot_size': 250,
        'feature_edge_color': 'black',
        'text_offset_x': 2,
        'text_offset_y': 4,
        'text_fontsize': 11,
        'title_fontsize': 16,
        'label_fontsize': 15,
        'tick_fontsize': 15  # <--- 控制刻度字号
    },
    # --- 残差诊断 ---
    'residuals': {
        'figsize': (8, 6),
        'hist_color': 'skyblue',
        'kde_color': 'blue',
        'title_fontsize': 16,
        'label_fontsize': 15,
        'tick_fontsize': 15  # <--- 控制刻度字号
    },
    'qq': {
        'figsize': (6, 6),
        'dot_color': 'blue',
        'line_color': 'red',
        'title_fontsize': 0,
        'label_fontsize': 15,
        'tick_fontsize': 15  # <--- 控制刻度字号
    }
}


# ==========================================
#           功能函数
# ==========================================

def create_output_dir():
    if not os.path.exists(OUTPUT_DIR):
        os.makedirs(OUTPUT_DIR)


def load_data(path):
    df = pd.read_excel(path)
    X = df[INITIAL_FEATURE_COLS]
    y = df[TARGET_COL]
    treatments = df[TREATMENT_COL]
    return X, y, treatments


def save_plot(fig, filename):
    base_path = os.path.join(OUTPUT_DIR, filename)
    fig.savefig(f"{base_path}.svg", format='svg', bbox_inches='tight')
    fig.savefig(f"{base_path}.pdf", format='pdf', bbox_inches='tight')
    fig.savefig(f"{base_path}.tiff", format='tiff', dpi=600, bbox_inches='tight',
                pil_kwargs={"compression": "tiff_lzw"})
    print(f"已保存: {filename}")
    plt.close(fig)


# --- 1. 数据增强 (修复了 NameError) ---
def augment_data(X, y, treatments, noise_level=0.03, interpolation_ratio=1.0):
    rng = np.random.default_rng(RANDOM_SEED)
    X_aug = X.copy()
    y_aug = y.copy()

    noise = rng.normal(0, noise_level * X.std(), X.shape)
    X_noise = X + noise
    y_noise = y + rng.normal(0, noise_level * y.std(), y.shape)

    n_interp = int(len(X) * interpolation_ratio)
    X_interp_list = []
    y_interp_list = []
    treat_interp_list = []

    for _ in range(n_interp):
        idx1, idx2 = rng.choice(len(X), 2, replace=False)
        alpha = rng.random()
        X_interp_list.append(X.iloc[idx1] * alpha + X.iloc[idx2] * (1 - alpha))
        y_interp_list.append(y.iloc[idx1] * alpha + y.iloc[idx2] * (1 - alpha))
        treat_interp_list.append(treatments.iloc[idx1])

    X_final = pd.concat([X, X_noise, pd.DataFrame(X_interp_list, columns=X.columns)], axis=0).reset_index(drop=True)
    y_final = pd.concat([y, y_noise, pd.Series(y_interp_list)], axis=0).reset_index(drop=True)

    # <<< 修复：补全 treat_final 的定义 >>>
    treat_final = pd.concat([treatments, treatments, pd.Series(treat_interp_list)], axis=0).reset_index(drop=True)

    return X_final, y_final, treat_final


# --- 2. RFE 特征筛选 ---
def select_features_with_rfe(X, y):
    print("\n--- 正在进行 RFE 特征筛选 ---")
    cfg = PLOT_CONFIG['rfe']

    rf = RandomForestRegressor(n_estimators=200, random_state=RANDOM_SEED, n_jobs=-1)
    cv = KFold(n_splits=3, shuffle=True, random_state=RANDOM_SEED)
    selector = RFECV(estimator=rf, step=1, cv=cv, scoring='r2', min_features_to_select=5, n_jobs=-1)
    selector.fit(X, y)

    selected_mask = selector.support_
    selected_features = np.array(X.columns)[selected_mask]
    print(f"RFE 保留特征 ({selector.n_features_}个): {list(selected_features)}")

    plt.figure(figsize=cfg['figsize'])
    plt.xlabel("Number of Features Selected", fontsize=cfg['label_fontsize'])
    plt.ylabel("Cross Validation Score (R2)", fontsize=cfg['label_fontsize'])
    plt.plot(range(5, len(INITIAL_FEATURE_COLS) + 1), selector.cv_results_['mean_test_score'],
             marker='o', linewidth=cfg['line_width'], color=cfg['line_color'], markersize=8)
    plt.title("RFE Feature Selection Performance", fontsize=cfg['title_fontsize'])
    plt.tick_params(axis='both', labelsize=cfg['tick_fontsize'])
    plt.grid(True, linestyle='--', alpha=0.5)
    save_plot(plt.gcf(), "RFE_Feature_Selection")

    return X[selected_features], list(selected_features)


# --- 3. 敏感性分析 ---
def perform_sensitivity_analysis(X, y, treatments):
    print("\n--- 正在进行敏感性分析 ---")
    cfg = PLOT_CONFIG['sensitivity']

    noise_levels = [0.01, 0.03, 0.05, 0.10]
    results = []

    for noise in noise_levels:
        X_aug, y_aug, _ = augment_data(X, y, treatments, noise_level=noise)
        rf = RandomForestRegressor(n_estimators=200, random_state=RANDOM_SEED, oob_score=True, n_jobs=-1)
        rf.fit(X_aug, y_aug)
        results.append(rf.oob_score_)

    plt.figure(figsize=cfg['figsize'])
    plt.plot(noise_levels, results, marker='o',
             linewidth=cfg['line_width'], color=cfg['line_color'],
             markersize=cfg['dot_size'] / 6)

    plt.xlabel('Noise Level (std ratio)', fontsize=cfg['label_fontsize'])
    plt.ylabel('OOB R2 Score', fontsize=cfg['label_fontsize'])
    plt.title('Sensitivity of Model Performance to Data Augmentation Noise', fontsize=cfg['title_fontsize'])

    plt.xticks(noise_levels, [f"{n * 100}%" for n in noise_levels])
    plt.tick_params(axis='both', labelsize=cfg['tick_fontsize'])

    plt.grid(True, linestyle='--', alpha=0.5)
    save_plot(plt.gcf(), "Sensitivity_Analysis")


# --- 4. 模型训练 (含 GridSearch 热图) ---
def train_and_evaluate(X, y, name, perform_grid_search=False, plot_oob_curve=False):
    print(f"\n正在训练模型: {name} ...")
    best_params = {}

    if perform_grid_search:
        print(f"  [{name}] 正在进行超参数网格搜索...")
        param_grid = {
            'n_estimators': [100, 200, 300],
            'max_depth': [3, 5, 10],
            'min_samples_leaf': [1, 2, 4]
        }
        rf = RandomForestRegressor(random_state=RANDOM_SEED, oob_score=True, n_jobs=-1)
        grid = GridSearchCV(rf, param_grid, cv=3, scoring='r2', n_jobs=-1)
        grid.fit(X, y)
        model = grid.best_estimator_
        best_params = grid.best_params_
        print(f"  [{name}] 最佳参数: {best_params}")

        # 绘制 Grid Search 热图
        cfg_grid = PLOT_CONFIG['grid_search']
        results_df = pd.DataFrame(grid.cv_results_)
        pivot_table = results_df.pivot_table(values='mean_test_score', index='param_max_depth',
                                             columns='param_min_samples_leaf')

        plt.figure(figsize=cfg_grid['figsize'])
        sns.heatmap(pivot_table, annot=True, cmap=cfg_grid['cmap'], fmt=".3f",
                    annot_kws={"size": cfg_grid['annot_fontsize']})

        plt.title(f'Grid Search Performance (CV R2) - {name}', fontsize=cfg_grid['title_fontsize'])
        plt.xlabel('min_samples_leaf', fontsize=cfg_grid['label_fontsize'])
        plt.ylabel('max_depth', fontsize=cfg_grid['label_fontsize'])
        plt.tick_params(axis='both', labelsize=cfg_grid['tick_fontsize'])

        save_plot(plt.gcf(), f"GridSearch_Heatmap_{name.replace(' ', '_')}")

    else:
        model = RandomForestRegressor(n_estimators=200, random_state=RANDOM_SEED, oob_score=True, n_jobs=-1)
        model.fit(X, y)

    if plot_oob_curve:
        cfg = PLOT_CONFIG['oob']
        print(f"  [{name}] 正在生成 OOB 误差曲线...")
        n_estimators_range = np.arange(10, 301, 10)
        oob_errors = []
        for n in n_estimators_range:
            rf_temp = RandomForestRegressor(n_estimators=n,
                                            max_depth=best_params.get('max_depth', None),
                                            min_samples_leaf=best_params.get('min_samples_leaf', 1),
                                            random_state=RANDOM_SEED, oob_score=True, n_jobs=-1, warm_start=False)
            rf_temp.fit(X, y)
            oob_errors.append(1 - rf_temp.oob_score_)

        x_new = np.linspace(n_estimators_range.min(), n_estimators_range.max(), 300)
        spl = make_interp_spline(n_estimators_range, oob_errors, k=3)
        y_smooth = spl(x_new)

        plt.figure(figsize=cfg['figsize'])
        plt.plot(x_new, y_smooth, label='Smoothed OOB Error',
                 color=cfg['smooth_line_color'], linewidth=cfg['smooth_line_width'])
        plt.scatter(n_estimators_range, oob_errors, label='Calculated OOB Error',
                    color=cfg['raw_dot_color'], s=cfg['raw_dot_size'], alpha=0.6)
        plt.xlabel('Number of Estimators', fontsize=cfg['label_fontsize'])
        plt.ylabel('OOB Error (1 - OOB R²)', fontsize=cfg['label_fontsize'])
        plt.title(f'{name} OOB Error Curve', fontsize=cfg['title_fontsize'])
        plt.legend()
        plt.tick_params(axis='both', labelsize=cfg['tick_fontsize'])
        plt.grid(True, linestyle='--', alpha=0.5)
        save_plot(plt.gcf(), f"OOB_Error_Curve_{name.replace(' ', '_')}")

    oob_r2 = model.oob_score_
    y_pred_cv = cross_val_predict(model, X, y, cv=3, n_jobs=-1)
    cv_r2 = r2_score(y, y_pred_cv)
    print(f"  [{name}] OOB R2: {oob_r2:.4f}, CV R2: {cv_r2:.4f}")

    return model, oob_r2, cv_r2, y_pred_cv


# --- 5. 模型对比 ---
def compare_models(model_orig, X_orig, y_orig, y_pred_orig,
                   model_aug, X_aug, y_aug, y_pred_aug, feature_cols):
    cfg_pred = PLOT_CONFIG['pred_actual']
    fig, axes = plt.subplots(1, 2, figsize=cfg_pred['figsize'])

    for ax, y_true, y_pred, title_prefix, color in zip(axes, [y_orig, y_aug], [y_pred_orig, y_pred_aug],
                                                       ["Original Data", "Augmented Data"], ['blue', 'green']):
        ax.scatter(y_true, y_pred, color=color, alpha=cfg_pred['dot_alpha'], s=cfg_pred['dot_size'])
        ax.plot([y_true.min(), y_true.max()], [y_true.min(), y_true.max()],
                color=cfg_pred['line_color'], linestyle=cfg_pred['line_style'])
        ax.set_title(f"{title_prefix} (CV R2={r2_score(y_true, y_pred):.3f})", fontsize=cfg_pred['title_fontsize'])
        ax.set_xlabel("Actual", fontsize=cfg_pred['label_fontsize'])
        ax.set_ylabel("Predicted", fontsize=cfg_pred['label_fontsize'])
        ax.tick_params(axis='both', labelsize=cfg_pred['tick_fontsize'])
        ax.grid(True, linestyle='--', alpha=0.5)

    save_plot(fig, "Comparison_Pred_vs_Actual")

    cfg_imp = PLOT_CONFIG['feature_imp']
    imp_orig = pd.DataFrame(
        {'Feature': feature_cols, 'Importance': model_orig.feature_importances_, 'Type': 'Original'})
    imp_aug = pd.DataFrame({'Feature': feature_cols, 'Importance': model_aug.feature_importances_, 'Type': 'Augmented'})
    imp_df = pd.concat([imp_orig, imp_aug])

    plt.figure(figsize=cfg_imp['figsize'])
    ax = sns.barplot(data=imp_df, x='Feature', y='Importance', hue='Type', width=cfg_imp['bar_width'])
    plt.title("Feature Importance Comparison", fontsize=cfg_imp['title_fontsize'])
    plt.xlabel("Feature", fontsize=cfg_imp['label_fontsize'])
    plt.ylabel("Importance", fontsize=cfg_imp['label_fontsize'])
    plt.xticks(rotation=cfg_imp['tick_rotation'])
    ax.tick_params(axis='both', labelsize=cfg_imp['tick_fontsize'])
    plt.grid(True, axis='y', linestyle='--', alpha=0.5)
    save_plot(plt.gcf(), "Comparison_Feature_Importance")


# --- 6. 深入解释 ---
def deep_dive_analysis(model, X, feature_names):
    print("\n--- 正在进行深入模型解释 (PDP & SHAP) ---")

    # 1. PDP (手动绘制，只计算，不标注，打印数值)
    cfg_pdp = PLOT_CONFIG['pdp']
    importances = model.feature_importances_
    indices = np.argsort(importances)[::-1]
    sorted_features = [feature_names[i] for i in indices]

    n_cols = 3
    n_rows = (len(sorted_features) + n_cols - 1) // n_cols
    fig_w = n_cols * cfg_pdp['single_subplot_size'][0]
    fig_h = n_rows * cfg_pdp['single_subplot_size'][1]

    fig, ax = plt.subplots(figsize=(fig_w, fig_h))

    axes = ax.figure.subplots(n_rows, n_cols)
    if n_rows == 1: axes = [axes]
    axes = np.array(axes).flatten()

    print("\n[PDP Inflection Points Calculation]")

    for i, feature in enumerate(sorted_features):
        sub_ax = axes[i]

        # 计算
        pdp_results = partial_dependence(
            model, X, [feature],
            kind='average', grid_resolution=50
        )

        grid_values_key = 'grid_values' if 'grid_values' in pdp_results else 'values'
        y_vals = pdp_results['average'][0]
        x_vals = pdp_results[grid_values_key][0]

        sub_ax.plot(x_vals, y_vals, color=cfg_pdp['line_color'], linewidth=cfg_pdp['line_width'])

        # 计算拐点数值并打印
        grads = np.gradient(y_vals)
        max_grad_idx = np.argmax(np.abs(grads))
        inflection_x = x_vals[max_grad_idx]
        inflection_y = y_vals[max_grad_idx]

        # 仅当曲线有波动时才输出
        if np.max(y_vals) - np.min(y_vals) > 0.01:
            print(
                f"  Feature: {feature:10s} | Inflection Point (X): {inflection_x:.4f} | PDP Value (Y): {inflection_y:.4f} | Slope: {grads[max_grad_idx]:.4f}")

        sns.rugplot(x=X[feature], ax=sub_ax, color=cfg_pdp['rug_color'], alpha=0.3, height=0.03)
        sub_ax.set_title(feature, fontsize=cfg_pdp['title_fontsize'])
        sub_ax.tick_params(axis='both', labelsize=cfg_pdp['tick_fontsize'])
        sub_ax.grid(True, linestyle='--', alpha=0.5)

    for j in range(i + 1, len(axes)): axes[j].axis('off')

    plt.suptitle("Partial Dependence Plots", y=1.02, fontsize=16)
    plt.tight_layout()
    save_plot(fig, "PDP_Analysis_Full_Clean")

    # 2. SHAP Summary
    explainer = shap.TreeExplainer(model)
    shap_values = explainer.shap_values(X)

    plt.figure()
    shap.summary_plot(shap_values, X, feature_names=feature_names, show=False)
    plt.tick_params(axis='both', labelsize=PLOT_CONFIG['shap_summary']['tick_fontsize'])
    save_plot(plt.gcf(), "SHAP_Summary")

    # 3. SHAP Dependence (Top 4)
    cfg_shap = PLOT_CONFIG['shap_dependence']
    top_4_features = sorted_features[:4]
    if len(top_4_features) > 0:
        n_plots = len(top_4_features)
        n_cols = 2
        n_rows = (n_plots + 1) // 2
        fig, axes = plt.subplots(n_rows, n_cols, figsize=cfg_shap['figsize'])
        axes = axes.flatten()
        for i, feature in enumerate(top_4_features):
            ax = axes[i]
            feature_idx = feature_names.index(feature)
            shap.dependence_plot(feature_idx, shap_values, X, feature_names=feature_names,
                                 interaction_index='auto', ax=ax, show=False,
                                 alpha=cfg_shap['alpha'], dot_size=cfg_shap['dot_size'])

            ax.set_title(f"SHAP Dependence: {feature}", fontsize=cfg_shap['title_fontsize'])
            ax.set_xlabel(ax.get_xlabel(), fontsize=cfg_shap['label_fontsize'])
            ax.set_ylabel(ax.get_ylabel(), fontsize=cfg_shap['label_fontsize'])
            ax.tick_params(axis='both', labelsize=cfg_shap['tick_fontsize'])
            ax.grid(True, linestyle='--', alpha=0.3)

            for spine in ax.spines.values():
                spine.set_visible(True)
                spine.set_color('black')
                spine.set_linewidth(1)

        for j in range(i + 1, len(axes)): axes[j].axis('off')
        plt.tight_layout()
        save_plot(fig, "SHAP_Dependence_Top4_Combined")

    return importances


# --- 7. 其他图表 ---

def visualize_tsne(X, treatments, importances, feature_names):
    print("\n--- 正在生成 t-SNE 可视化 ---")
    cfg = PLOT_CONFIG['tsne']

    tsne = TSNE(n_components=2, random_state=RANDOM_SEED, perplexity=min(30, len(X) - 1), init='pca',
                learning_rate='auto')
    X_embedded = tsne.fit_transform(X)
    df_tsne = pd.DataFrame(X_embedded, columns=['TSNE1', 'TSNE2'])
    df_tsne['Treatment'] = treatments.values

    tsne_feat = TSNE(n_components=2, random_state=RANDOM_SEED, perplexity=min(5, len(feature_names) - 1), init='pca',
                     learning_rate='auto')
    X_feat_embedded = tsne_feat.fit_transform(X.T)
    df_feat_tsne = pd.DataFrame(X_feat_embedded, columns=['TSNE1', 'TSNE2'])
    df_feat_tsne['Feature'] = feature_names
    df_feat_tsne['Importance'] = importances

    fig, axes = plt.subplots(1, 2, figsize=cfg['figsize'])

    # 左图
    if df_tsne['Treatment'].dtype == 'object':
        order = sorted(df_tsne['Treatment'].unique())
        sns.scatterplot(data=df_tsne, x='TSNE1', y='TSNE2', hue='Treatment', palette=cfg['sample_palette'],
                        s=cfg['sample_dot_size'], alpha=cfg['sample_alpha'], ax=axes[0], hue_order=order, marker='o')
    else:
        sns.scatterplot(data=df_tsne, x='TSNE1', y='TSNE2', hue='Treatment', palette=cfg['sample_palette'],
                        s=cfg['sample_dot_size'], alpha=cfg['sample_alpha'], ax=axes[0], marker='o')

    axes[0].set_title("Samples t-SNE (Colored by Treatment)", fontsize=cfg['title_fontsize'])
    axes[0].set_xlabel("t-SNE Dimension 1", fontsize=cfg['label_fontsize'])
    axes[0].set_ylabel("t-SNE Dimension 2", fontsize=cfg['label_fontsize'])
    axes[0].tick_params(axis='both', labelsize=cfg['tick_fontsize'])
    axes[0].grid(True, linestyle='--', alpha=0.4)

    # 右图
    sc = axes[1].scatter(df_feat_tsne['TSNE1'], df_feat_tsne['TSNE2'],
                         c=df_feat_tsne['Importance'], cmap='viridis',
                         s=cfg['feature_dot_size'], edgecolors=cfg['feature_edge_color'])
    for i, txt in enumerate(df_feat_tsne['Feature']):
        x_pos = df_feat_tsne['TSNE1'][i] + cfg['text_offset_x']
        y_pos = df_feat_tsne['TSNE2'][i] + cfg['text_offset_y']
        axes[1].text(x_pos, y_pos, txt, fontsize=cfg['text_fontsize'])

    cbar = plt.colorbar(sc, ax=axes[1], label='Feature Importance')
    cbar.ax.tick_params(labelsize=cfg['tick_fontsize'])
    axes[1].set_title("Features t-SNE (Colored by Importance)", fontsize=cfg['title_fontsize'])
    axes[1].set_xlabel("t-SNE Dimension 1", fontsize=cfg['label_fontsize'])
    axes[1].set_ylabel("t-SNE Dimension 2", fontsize=cfg['label_fontsize'])
    axes[1].tick_params(axis='both', labelsize=cfg['tick_fontsize'])
    axes[1].grid(True, linestyle='--', alpha=0.4)

    plt.suptitle("t-SNE Visualization of Data Structure", fontsize=cfg['title_fontsize'] + 2)
    save_plot(fig, "tSNE_Combined")


def plot_treatment_vs_prediction(treatments, y_pred, y_true):
    print("\n--- 正在生成 Treatment vs Prediction 图 ---")
    cfg = PLOT_CONFIG['treat_pred']

    try:
        if treatments.dtype == 'object':
            treat_nums = treatments.str.extract(r'(\d+)').astype(int)[0]
        else:
            treat_nums = treatments
    except:
        treat_nums = treatments

    df_plot = pd.DataFrame({'Treatment': treat_nums, 'Predicted Oil': y_pred, 'Actual Oil': y_true})

    fig, ax = plt.subplots(figsize=cfg['figsize'])

    sns.stripplot(data=df_plot, x='Treatment', y='Predicted Oil', hue='Treatment',
                  palette='viridis', jitter=True, size=np.sqrt(cfg['scatter_size']),
                  alpha=cfg['scatter_alpha'], ax=ax, legend=False)

    sns.pointplot(data=df_plot, x='Treatment', y='Predicted Oil', color=cfg['line_color'],
                  markers='D', linestyles='--', errorbar=None, label='Average Prediction',
                  ax=ax)

    ax.set_xlabel("Organic Nitrogen Ratio (%)", fontsize=cfg['label_fontsize'])
    ax.set_ylabel("Predicted Oil Content (CV)", fontsize=cfg['label_fontsize'])
    ax.set_title("Treatment vs. RF Predicted Oil Content", fontsize=cfg['title_fontsize'])
    ax.tick_params(axis='both', labelsize=cfg['tick_fontsize'])
    ax.grid(True, linestyle='--', alpha=0.5)

    save_plot(fig, "Treatment_vs_Prediction_Scatter")


# --- 8. 残差诊断 ---
def plot_diagnostics(y_true, y_pred):
    residuals = y_true - y_pred
    cfg_res = PLOT_CONFIG['residuals']
    cfg_qq = PLOT_CONFIG['qq']

    # 残差分布
    plt.figure(figsize=cfg_res['figsize'])
    ax = plt.gca()
    sns.histplot(residuals, kde=True, color=cfg_res['hist_color'], line_kws={'color': cfg_res['kde_color']})
    plt.title("Residuals Distribution (Augmented Model)", fontsize=cfg_res['title_fontsize'])
    plt.xlabel("Residuals", fontsize=cfg_res['label_fontsize'])
    plt.ylabel("Count", fontsize=cfg_res['label_fontsize'])
    plt.tick_params(axis='both', labelsize=cfg_res['tick_fontsize'])
    plt.grid(True, linestyle='--', alpha=0.5)
    save_plot(plt.gcf(), "Residuals_Distribution")

    # Q-Q 图
    plt.figure(figsize=cfg_qq['figsize'])
    ax = plt.gca()
    stats.probplot(residuals, dist="norm", plot=plt)
    plt.title("Q-Q Plot (Augmented Model)", fontsize=cfg_qq['title_fontsize'])
    plt.xlabel("Theoretical Quantiles", fontsize=cfg_qq['label_fontsize'])
    plt.ylabel("Ordered Values", fontsize=cfg_qq['label_fontsize'])
    plt.tick_params(axis='both', labelsize=cfg_qq['tick_fontsize'])

    lines = ax.get_lines()
    if len(lines) > 0:
        lines[0].set_color(cfg_qq['dot_color'])
        lines[0].set_markersize(6)
    if len(lines) > 1:
        lines[1].set_color(cfg_qq['line_color'])

    plt.grid(True, linestyle='--', alpha=0.5)
    save_plot(plt.gcf(), "QQ_Plot")


# =================主程序=================
def main():
    create_output_dir()

    X_raw, y_raw, treat_raw = load_data(FILE_PATH)
    print(f"原始样本量: {len(X_raw)}")

    perform_sensitivity_analysis(X_raw, y_raw, treat_raw)

    X_aug, y_aug, treat_aug = augment_data(X_raw, y_raw, treat_raw, noise_level=0.03)

    X_aug_selected, selected_features = select_features_with_rfe(X_aug, y_aug)
    X_raw_selected = X_raw[selected_features]

    rf_orig, oob_orig, cv_orig, pred_orig = train_and_evaluate(X_raw_selected, y_raw, "Original Model")

    rf_aug, oob_aug, cv_aug, pred_aug = train_and_evaluate(X_aug_selected, y_aug, "Augmented Model",
                                                           perform_grid_search=True, plot_oob_curve=True)

    compare_models(rf_orig, X_raw_selected, y_raw, pred_orig,
                   rf_aug, X_aug_selected, y_aug, pred_aug, selected_features)

    importances = deep_dive_analysis(rf_aug, X_aug_selected, selected_features)

    plot_treatment_vs_prediction(treat_aug, pred_aug, y_aug)
    visualize_tsne(X_aug_selected, treat_aug, importances, selected_features)
    plot_diagnostics(y_aug, pred_aug)

    print(f"\n所有分析完成！结果已保存在 {OUTPUT_DIR} 文件夹中。")


if __name__ == "__main__":
    main()
