# Supplementary material for: Influences of organic nitrogen application ratio on oil content in flue-cured tobacco based on field experiments and a random forest model
Source: Front Plant Sci. 2026 Mar 2;17:1767538. doi: 10.3389/fpls.2026.1767538 (PMC12990767; doi:10.3389/fpls.2026.1767538)
Supplement: Supplementary file 2 [file Table1.xlsx]

## Sheet: S1
Units: kg·ha-1
Treatment	Seedling	Topdressing	Rapeseed Cake	Basal	Superphosphate	Potassium Sulfate	K-Mg Sulfate
ON0	75	600	0	1125	187.5	297.6	148.8
ON10	75	600	687.45	918.75	221.85	299.7	149.85
ON20	75	600	1375.05	712.5	256.2	302.1	151.05
ON30	75	600	2062.5	506.25	290.7	304.2	152.1
ON40	75	600	2749.95	300	325.05	306.3	153.15
