# Supplementary material for: Influences of organic nitrogen application ratio on oil content in flue-cured tobacco based on field experiments and a random forest model
Source: Front Plant Sci. 2026 Mar 2;17:1767538. doi: 10.3389/fpls.2026.1767538 (PMC12990767; doi:10.3389/fpls.2026.1767538)
Supplement: Supplementary file 3 [file Table2.xlsx]

## Sheet: Sheet1
Index	PA	PEE	RS	GT	CBT-diol	FAS	PEPC	PAP	Sof	TsS	Thk	Oil Content
ON0	6.27367	10.6808	16.453	29.9879	11.6485	67.5241	252.947	12.8555	48.8067	3.88	112.45	6.5
ON0	6.13987	10.793	16.251	26.609	11.3866	65.3805	274.384	12.7057	51.3678	3.61	117.65	6.5
ON0	6.31259	10.74	16.453	24.4971	13.0268	67.5241	274.384	11.3572	49.0398	2.92	120.25	6.5
ON10	6.32475	11.6235	22.0177	36.3233	13.9532	73.955	255.091	14.9532	37.2468	4.23	121.55	7
ON10	6.29556	11.3338	22.3206	38.8575	14.8455	70.7395	261.522	12.1064	42.1481	3.73	128.05	7
ON10	6.27367	11.48	22.5024	35.0562	14.6864	73.955	257.235	12.406	45.16	3.87	126.1	7
ON20	6.0596	11.0339	23.9565	36.7457	16.3175	77.1704	360.129	12.406	38.1578	3.96	126.75	6.5
ON20	6.09852	11.839	24.0171	38.8575	16.1711	76.0986	362.272	13.0054	36.0384	4.07	129.35	7
ON20	6.33935	11.44	24.1383	40.547	15.3229	70.7395	312.969	14.8033	35.8145	3.98	128.05	7
ON30	5.16197	12.6051	26.7435	37.1681	17.5406	81.4577	484.459	17.2006	32.9376	4.54	133.9	7
ON30	5.06953	12.8302	27.0465	43.5035	18.8304	84.6731	488.746	18.3993	29.9625	4.77	135.85	7.5
ON30	5.179	12.72	26.9859	42.2364	24.266	87.8885	488.746	17.6501	30.0821	4.67	139.1	7.5
ON40	5.79688	11.0584	25.2288	35.0562	17.5538	79.314	360.129	12.7057	34.9803	4.24	124.8	7.5
ON40	5.91121	11.4903	25.2894	36.3233	16.9336	82.5295	330.118	14.3539	33.0357	4.27	121.55	7
ON40	5.89905	11.27	25.2288	34.2115	16.4738	87.8885	319.4	14.3539	35.8329	4.19	119.6	7
